# Supplementary material for: Experience-dependent serotonergic signaling in glia regulates targeted synapse elimination
Source: PLoS Biol. 2024 Oct 1;22(10):e3002822. doi: 10.1371/journal.pbio.3002822 (PMC11444420; doi:10.1371/journal.pbio.3002822)
Supplement: S1 Data — Each figure has a tab labels (i.e., “Main Fig 2”) and is organized by panel label (A, B, C, etc.) in each tab. Statistical analyses are included in S1 Data file. (XLSX) [file pbio.3002822.s009.xlsx]

## Sheet: Main Figure 2
Panel D: Critical Period						Panel E: Adult
Age-#	Sex	Condition	OSN FI	5HT FI		Age-#	Sex	Condition	OSN FI	5HT FI
CP-1	M	MO	224.519	308		AD-1	M	MO	324.519	552		Critical Period
CP-2	M	MO	145.321	204		AD-2	M	MO	242.474	751		Table Analyzed	Data 6
CP-3	M	MO	179.265	198		AD-3	M	MO	179.265	830
CP-4	M	MO	164.239	498		AD-4	M	MO	143.91	509		Two-way ANOVA	Ordinary
CP-5	M	MO	247.534	123		AD-5	M	MO	347.534	149		Alpha	0.05									Number of families	1
CP-6	M	MO	245.478	145		AD-6	M	MO	245.478	411												Number of comparisons per family	6
CP-7	M	MO	156.412	333		AD-7	M	MO	156.412	220		Source of Variation	% of total variation	P value	P value summary	Significant?						Alpha	0.05
CP-8	M	MO	264.384	237		AD-8	M	MO	164.384	132		Interaction	37.76	<0.000000000000001	****	Yes
CP-9	M	MO	172.589	125		AD-9	M	MO	172.589	216		Odorant Conditions	2.149	0.000426524	***	Yes						Tukey's multiple comparisons test	Predicted (LS) mean diff.	95.00% CI of diff.	Below threshold?	Summary	Adjusted P Value
CP-10	M	MO	321.427	145		AD-10	M	MO	120.427	297		5HT-VM7	39.1	<0.000000000000001	****	Yes
CP-11	M	MO	408.132	432		AD-11	M	MO	308.132	369												Oil:VM7 Fluorescence Intensity vs. Oil:5HT Fluorescence Intensity	-6.808	-101.7 to 88.08	No	ns	0.997662
CP-12	M	MO	236.451	243		AD-12	M	MO	336.451	432		ANOVA table	SS (Type III)	DF	MS	F (DFn, DFd)	P value					Oil:VM7 Fluorescence Intensity vs. EB:VM7 Fluorescence Intensity	293.2	199.9 to 386.5	Yes	****	2.792e-12
CP-13	M	MO	328.137	354		AD-13	M	MO	328.137	341		Interaction	4294368	1	4294368	F (1, 112) = 231.7	P<0.000000000000001					Oil:VM7 Fluorescence Intensity vs. EB:5HT Fluorescence Intensity	-483.7	-577.0 to -390.4	Yes	****	4e-14
CP-14	M	MO	367.645	153		AD-14	M	MO	367.645	461		Odorant Conditions	244391	1	244391	F (1, 112) = 13.19	P=0.000426524341054					Oil:5HT Fluorescence Intensity vs. EB:VM7 Fluorescence Intensity	300	206.7 to 393.3	Yes	****	1.085e-12
CP-1	F	MO	403.993	298		AD-1	F	MO	403.993	406		5HT-VM7	4447579	1	4447579	F (1, 112) = 240.0	P<0.000000000000001					Oil:5HT Fluorescence Intensity vs. EB:5HT Fluorescence Intensity	-476.9	-570.2 to -383.6	Yes	****	4.1e-14
CP-2	F	MO	517.552	302		AD-2	F	MO	417.552	582		Residual	2075562	112	18532							EB:VM7 Fluorescence Intensity vs. EB:5HT Fluorescence Intensity	-776.9	-868.6 to -685.2	Yes	****	4e-14
CP-3	F	MO	356.825	776		AD-3	F	MO	356.825	344
CP-4	F	MO	441.996	302		AD-4	F	MO	541.996	537		Difference between column means
CP-5	F	MO	497.727	394		AD-5	F	MO	597.727	194		Predicted (LS) mean of VM7 Fluorescence Intensity	177.1									Test details	Predicted (LS) mean 1	Predicted (LS) mean 2	Predicted (LS) mean diff.	SE of diff.	N1	N2	q	DF
CP-6	F	MO	534.294	532		AD-6	F	MO	534.294	394		Predicted (LS) mean of 5HT Fluorescence Intensity	569
CP-7	F	MO	392.52	412		AD-7	F	MO	292.52	175		Difference between predicted means	-391.9									Oil:VM7 Fluorescence Intensity vs. Oil:5HT Fluorescence Intensity	323.7	330.5	-6.808	36.38	28	28	0.2646	112
CP-8	F	MO	225.874	102		AD-8	F	MO	115.874	412		SE of difference	25.29									Oil:VM7 Fluorescence Intensity vs. EB:VM7 Fluorescence Intensity	323.7	30.54	293.2	35.77	28	30	11.59	112
CP-9	F	MO	224.659	99		AD-9	F	MO	224.659	546		95% CI of difference	-442.0 to -341.7									Oil:VM7 Fluorescence Intensity vs. EB:5HT Fluorescence Intensity	323.7	807.4	-483.7	35.77	28	30	19.12	112
CP-10	F	MO	310.137	344		AD-10	F	MO	300.137	299												Oil:5HT Fluorescence Intensity vs. EB:VM7 Fluorescence Intensity	330.5	30.54	300	35.77	28	30	11.86	112
CP-11	F	MO	489.047	658		AD-11	F	MO	489.047	514		Difference between row means										Oil:5HT Fluorescence Intensity vs. EB:5HT Fluorescence Intensity	330.5	807.4	-476.9	35.77	28	30	18.85	112
CP-12	F	MO	469.378	342		AD-12	F	MO	569.378	529		Predicted (LS) mean of Oil	327.1									EB:VM7 Fluorescence Intensity vs. EB:5HT Fluorescence Intensity	30.54	807.4	-776.9	35.15	30	30	31.26	112
CP-13	F	MO	521.596	542		AD-13	F	MO	221.596	427		Predicted (LS) mean of EB	419
CP-14	F	MO	217.233	654		AD-14	F	MO	137.233	111		Difference between predicted means	-91.85
CP-1	M	EB	0	876		AD-1	M	EB	405.667	203		SE of difference	25.29
CP-2	M	EB	0	958		AD-2	M	EB	346.867	401		95% CI of difference	-142.0 to -41.74
CP-3	M	EB	0	1009		AD-3	M	EB	204.678	584
CP-4	M	EB	0	785		AD-4	M	EB	222.456	399		Interaction CI
CP-5	M	EB	0	564		AD-5	M	EB	366.905	204		Mean diff, A1 - B1	-6.808
CP-6	M	EB	0	607		AD-6	M	EB	145.887	308		Mean diff, A2 - B2	-776.9
CP-7	M	EB	0	876		AD-7	M	EB	245.997	123		(A1 -B1) - (A2 - B2)	770.1
CP-8	M	EB	0	908		AD-8	M	EB	402.675	332		95% CI of difference	669.9 to 870.3
CP-9	M	EB	0	888		AD-9	M	EB	177.765	431		(B1 - A1) - (B2 - A2)	-770.1
CP-10	M	EB	0	650		AD-10	M	EB	136.765	231		95% CI of difference	-870.3 to -669.9
CP-11	M	EB	0	876		AD-11	M	EB	336.857	223
CP-12	M	EB	32.221	998		AD-12	M	EB	226.889	134		Data summary
CP-13	M	EB	15.775	1123		AD-13	M	EB	433.871	551		Number of columns (5HT-VM7)	2
CP-14	M	EB	0	765		AD-14	M	EB	123.456	324		Number of rows (Odorant Conditions)	2									Compare cell means regardless of rows and columns
CP-1	F	EB	0	856		AD-1	F	EB	501.778	134		Number of values	116
CP-2	F	EB	39.567	902		AD-2	F	EB	299.001	145		Adults										Number of families	1
CP-3	F	EB	285.507	603		AD-3	F	EB	502.564	602												Number of comparisons per family	6
CP-4	F	EB	0	667		AD-4	F	EB	302.843	333		Source of Variation	% of total variation	P value	P value summary	Significant?						Alpha	0.05
CP-5	F	EB	158.901	843		AD-5	F	EB	199.778	344		Interaction	0.02055	0.881261	ns	No
CP-6	F	EB	17.562	765		AD-6	F	EB	400.302	123		Row Factor	0.1889	0.650795	ns	No						Tukey's multiple comparisons test	Mean Diff.	95.00% CI of diff.	Below threshold?	Summary	Adjusted P Value
CP-7	F	EB	174.981	905		AD-7	F	EB	103.756	233		Column Factor	0.7857	0.356633	ns	No
CP-8	F	EB	0	596		AD-8	F	EB	300.998	564												Oil:VM7 Fluorescence Intensity vs. Oil:5HT Fluorescence Intensity	-21.96	-126.4 to 82.46	No	ns	0.946704
CP-9	F	EB	0	785		AD-9	F	EB	477.557	122		ANOVA table	SS	DF	MS	F (DFn, DFd)	P value					Oil:VM7 Fluorescence Intensity vs. EB:VM7 Fluorescence Intensity	17.08	-87.34 to 121.5	No	ns	0.973766
CP-10	F	EB	0	987		AD-10	F	EB	200.445	321		Interaction	502.5	1	502.5	F (1, 108) = 0.02242	P=0.8812610852					Oil:VM7 Fluorescence Intensity vs. EB:5HT Fluorescence Intensity	-13.35	-117.8 to 91.07	No	ns	0.987129
CP-11	F	EB	0	760		AD-11	F	EB	289.849	432		Row Factor	4619	1	4619	F (1, 108) = 0.2060	P=0.6507945163					Oil:5HT Fluorescence Intensity vs. EB:VM7 Fluorescence Intensity	39.04	-65.38 to 143.5	No	ns	0.763616
CP-12	F	EB	0	822		AD-12	F	EB	190.789	456		Column Factor	19211	1	19211	F (1, 108) = 0.8570	P=0.3566330785					Oil:5HT Fluorescence Intensity vs. EB:5HT Fluorescence Intensity	8.607	-95.81 to 113.0	No	ns	0.996464
CP-13	F	EB	0	875		AD-13	F	EB	204.331	332		Residual	2420939	108	22416							EB:VM7 Fluorescence Intensity vs. EB:5HT Fluorescence Intensity	-30.43	-134.8 to 73.99	No	ns	0.871972
CP-14	F	EB	105.643	522		AD-14	F	EB	411.225	425
2 way ANOVA: Tukey's Mulitple Comparison Test												Difference between column means
Conditions			95.00 % CI of diff.			Adjusted P-Value						Mean of VM7 Fluorescence Intensity	300									Test details	Mean 1	Mean 2	Mean Diff.	SE of diff.	N1	N2	q	DF
CP: OSN FI Oil vs EB			199.9 to 386.5			2.792e-12						Mean of 5HT Fluorescence Intensity	326.2
CP: 5HT FI Oil vs EB			(-) 570.2 to (-) 383.6			4.1e-14						Difference between means	-26.19									Oil:VM7 Fluorescence Intensity vs. Oil:5HT Fluorescence Intensity	308.6	330.5	-21.96	40.01	28	28	0.776	108
AD: OSN FI Oil vs EB			(-) 87.34 to 121.5			0.973						SE of difference	28.29									Oil:VM7 Fluorescence Intensity vs. EB:VM7 Fluorescence Intensity	308.6	291.5	17.08	40.01	28	28	0.6036	108
AD: 5HT FI Oil vs EB			(-) 95.81 to 113.0			0.996						95% CI of difference	-82.28 to 29.89									Oil:VM7 Fluorescence Intensity vs. EB:5HT Fluorescence Intensity	308.6	321.9	-13.35	40.01	28	28	0.4718	108
																						Oil:5HT Fluorescence Intensity vs. EB:VM7 Fluorescence Intensity	330.5	291.5	39.04	40.01	28	28	1.38	108
												Difference between row means										Oil:5HT Fluorescence Intensity vs. EB:5HT Fluorescence Intensity	330.5	321.9	8.607	40.01	28	28	0.3042	108
												Mean of Oil	319.6									EB:VM7 Fluorescence Intensity vs. EB:5HT Fluorescence Intensity	291.5	321.9	-30.43	40.01	28	28	1.075	108
												Mean of EB	306.7
												Difference between means	12.84
												SE of difference	28.29
												95% CI of difference	-43.24 to 68.93
												Interaction CI
												Mean diff, A1 - B1	-21.96
												Mean diff, A2 - B2	-30.43
												(A1 -B1) - (A2 - B2)	8.473
												95% CI of difference	-103.7 to 120.6
												(B1 - A1) - (B2 - A2)	-8.473
												95% CI of difference	-120.6 to 103.7
												Data summary
												Number of columns (Column Factor)	2
												Number of rows (Row Factor)	2
												Number of values	112

## Sheet: Main Figure 3
Panel B
Age-#	Genotype	Sex	Condition	Innervation Volume
CP-1	control	M	MO	2490.51
CP-2	control	M	MO	2339.59
CP-3	control	M	MO	1817.06
CP-4	control	M	MO	1659.56
CP-5	control	M	MO	1743.74
CP-6	control	F	MO	2171.26
CP-7	control	F	MO	2669.42
CP-8	control	F	MO	2502.9
CP-9	control	F	MO	2255.52
CP-10	control	F	MO	2480.3
CP-1	repo	M	MO	2831.38
CP-2	repo	M	MO	2177.14
CP-3	repo	M	MO	2091.09
CP-4	repo	M	MO	2551.74
CP-5	repo	M	MO	2955.8
CP-6	repo	F	MO	2855.36
CP-7	repo	F	MO	2050.56
CP-8	repo	F	MO	1713.93
CP-9	repo	F	MO	2158.37
CP-10	repo	F	MO	1996.32
CP-1	control	M	EB	0
CP-2	control	M	EB	0
CP-3	control	M	EB	0
CP-4	control	M	EB	0
CP-5	control	M	EB	746.258
CP-6	control	F	EB	337.697
CP-7	control	F	EB	403.115
CP-8	control	F	EB	1090.46
CP-9	control	F	EB	0
CP-10	control	F	EB	397.152
CP-1	repo	M	EB	2211.97
CP-2	repo	M	EB	1845.29
CP-3	repo	M	EB	2394.78
CP-4	repo	M	EB	1825.38
CP-5	repo	M	EB	2379.04
CP-6	repo	F	EB	2293.22
CP-7	repo	F	EB	1280.14
CP-8	repo	F	EB	1527.57
CP-9	repo	F	EB	1950.05
CP-10	repo	F	EB	2254.33
CP-11	control	M	MO	1937.2
CP-12	control	M	MO	2248.16
CP-13	control	M	MO	2068.59
CP-14	control	M	MO	2514.09
CP-15	control	M	MO	2481.92
CP-16	control	F	MO	2350.67
CP-17	control	F	MO	1943.06
CP-18	control	F	MO	2100.56
CP-19	control	F	MO	1975.67
CP-20	control	F	MO	2088.17
CP-1	CSDn	M	MO	2727.31
CP-2	CSDn	M	MO	3331.22
CP-3	CSDn	M	MO	3155.06
CP-4	CSDn	M	MO	2095.22
CP-5	CSDn	M	MO	2583.11
CP-6	CSDn	F	MO	2936.86
CP-7	CSDn	F	MO	2269.35
CP-8	CSDn	F	MO	2689.35
CP-9	CSDn	F	MO	1995.36
CP-10	CSDn	F	MO	2158.47
CP-11	control	M	EB	166.536
CP-12	control	M	EB	0
CP-13	control	M	EB	0
CP-14	control	M	EB	435.089
CP-15	control	M	EB	807.313
CP-16	control	F	EB	391.017
CP-17	control	F	EB	0
CP-18	control	F	EB	0
CP-19	control	F	EB	0
CP-20	control	F	EB	514.364
CP-1	CSDn	M	EB	2248.16
CP-2	CSDn	M	EB	965.592
CP-3	CSDn	M	EB	956.844
CP-4	CSDn	M	EB	0
CP-5	CSDn	M	EB	0
CP-6	CSDn	F	EB	0
CP-7	CSDn	F	EB	0
CP-8	CSDn	F	EB	0
CP-9	CSDn	F	EB	905.368
CP-10	CSDn	F	EB	896.321
CP-21	control	M	MO	1880.54
CP-22	control	M	MO	1730.37
CP-23	control	M	MO	2035.59
CP-24	control	M	MO	2514.09
CP-25	control	M	MO	2069.61
CP-26	control	F	MO	1558.51
CP-27	control	F	MO	1880.54
CP-28	control	F	MO	2375.53
CP-29	control	F	MO	1907.86
CP-30	control	F	MO	2076.75
CP-1	elav	M	MO	1538.7
CP-2	elav	M	MO	1251.09
CP-3	elav	M	MO	2177.48
CP-4	elav	M	MO	2214.12
CP-5	elav	M	MO	2075.16
CP-6	elav	F	MO	1500.72
CP-7	elav	F	MO	2226.78
CP-8	elav	F	MO	2327.49
CP-9	elav	F	MO	1872.88
CP-10	elav	F	MO	1900.22
CP-21	control	M	EB	0
CP-22	control	M	EB	0
CP-23	control	M	EB	0
CP-24	control	M	EB	0
CP-25	control	M	EB	0
CP-26	control	F	EB	320.535
CP-27	control	F	EB	486.87
CP-28	control	F	EB	0
CP-29	control	F	EB	176.258
CP-30	control	F	EB	0
CP-1	elav	M	EB	0
CP-2	elav	M	EB	0
CP-3	elav	M	EB	0
CP-4	elav	M	EB	0
CP-5	elav	M	EB	610.029
CP-6	elav	F	EB	550.931
CP-7	elav	F	EB	0
CP-8	elav	F	EB	0
CP-9	elav	F	EB	484.69
CP-10	elav	F	EB	561.798

## Sheet: Main Figure 4
Panel C :Right Graph						Panel C: Left Graph
Age-#	Genotype	Sex	Condition	Innervation Volume		Age-#	Genotype	Sex	Condition	Innervation Volume			OE Data
CP-1	control	M	MO	3180.82		CP-1	control	M	MO	2171.26
CP-2	control	M	MO	2733.61		CP-2	control	M	MO	3434.44
CP-3	control	M	MO	2835		CP-3	control	M	MO	2157.62
CP-4	control	M	MO	3052.59		CP-4	control	M	MO	2141.07
CP-5	control	M	MO	3120.96		CP-5	control	M	MO	2690.76
CP-6	control	M	MO	2673.75		CP-6	control	M	MO	1691.78
CP-7	control	M	MO	2466.09		CP-7	control	M	MO	2236.25
CP-8	control	M	MO	3296.6		CP-8	control	M	MO	2865.32
CP-9	control	M	MO	2124.25		CP-9	control	M	MO	3698.22
CP-10	control	M	MO	2411.49		CP-10	control	M	MO	3232.65
CP-11	control	M	MO	2588.64		CP-11	control	M	MO	3052.32
CP-12	control	M	MO	2236.22		CP-12	control	F	MO	2986.35
CP-13	control	M	MO	3583.22		CP-13	control	F	MO	2888.65
CP-14	control	F	MO	3085.97		CP-14	control	F	MO	1989.32
CP-15	control	F	MO	2012.37		CP-15	control	F	MO	2805.32
CP-16	control	F	MO	3122.4		CP-16	control	F	MO	3050.26
CP-17	control	F	MO	2236.12		CP-17	control	F	MO	2053.16
CP-18	control	F	MO	2245.37		CP-18	control	F	MO	2587.37
CP-19	control	F	MO	2358.12		CP-19	control	F	MO	2148.32
CP-20	control	F	MO	3221.25		CP-20	control	F	MO	2764.23
CP-21	control	F	MO	2568.37		CP-21	control	F	MO	2475.07
CP-22	control	F	MO	3124.36		CP-22	control	F	MO	3085.37
CP-23	control	F	MO	4253.36		CP-1	control	M	EB	808.673
CP-24	control	F	MO	2145.32		CP-2	control	M	EB	926.506
CP-25	control	F	MO	2148.32		CP-3	control	M	EB	1632.02
CP-26	control	F	MO	2158.37		CP-4	control	M	EB	954.376
CP-1	control	M	EB	0		CP-5	control	M	EB	1236.37
CP-2	control	M	EB	0		CP-6	control	M	EB	1536.01
CP-3	control	M	EB	0		CP-7	control	M	EB	1369.21
CP-4	control	M	EB	0		CP-8	control	M	EB	999.321
CP-5	control	M	EB	0		CP-9	control	M	EB	1005.15
CP-6	control	M	EB	0		CP-10	control	M	EB	2003.05
CP-7	control	M	EB	0		CP-11	control	M	EB	2002.36
CP-8	control	M	EB	0		CP-12	control	F	EB	1002.37
CP-9	control	M	EB	0		CP-13	control	F	EB	1236.37
CP-10	control	M	EB	0		CP-14	control	F	EB	1256.36
CP-11	control	M	EB	136.231		CP-15	control	F	EB	1753.37
CP-12	control	M	EB	85.002		CP-16	control	F	EB	1396.12
CP-13	control	M	EB	0		CP-17	control	F	EB	1908.37
CP-14	control	F	EB	0		CP-18	control	F	EB	1000.26
CP-15	control	F	EB	0		CP-19	control	F	EB	987.362
CP-16	control	F	EB	0		CP-20	control	F	EB	1536.23
CP-17	control	F	EB	205.321		CP-21	control	F	EB	1653.26
CP-18	control	F	EB	96.321		CP-22	control	F	EB	100.365
CP-19	control	F	EB	0		CP-1	OE	M	MO	2727.31
CP-20	control	F	EB	0		CP-2	OE	M	MO	3331.22
CP-21	control	F	EB	0		CP-3	OE	M	MO	3155.06
CP-22	control	F	EB	201.336		CP-4	OE	M	MO	2095.22
CP-23	control	F	EB	88.231		CP-5	OE	M	MO	2583.11
CP-24	control	F	EB	55.331		CP-6	OE	M	MO	2936.86
CP-25	control	F	EB	0		CP-7	OE	M	MO	2669.42
CP-26	control	F	EB	0		CP-8	OE	M	MO	2502.9
CP-1	5ht2a rnai	M	MO	2273.85		CP-9	OE	M	MO	2255.52
CP-2	5ht2a rnai	M	MO	2105.52		CP-10	OE	M	MO	2480.3
CP-3	5ht2a rnai	M	MO	2289.38		CP-11	OE	M	MO	1937.2
CP-4	5ht2a rnai	M	MO	2242.35		CP-12	OE	F	MO	2248.16
CP-5	5ht2a rnai	M	MO	2487.34		CP-13	OE	F	MO	2512.86
CP-6	5ht2a rnai	F	MO	2418.73		CP-14	OE	F	MO	2743.07
CP-7	5ht2a rnai	F	MO	2823.26		CP-15	OE	F	MO	3156.43
CP-8	5ht2a rnai	F	MO	2564.1		CP-16	OE	F	MO	3248.77
CP-9	5ht2a rnai	F	MO	1944		CP-17	OE	F	MO	1850.76
CP-10	5ht2a rnai	F	MO	1629.38		CP-18	OE	F	MO	1917.9
CP-1	5ht2a rnai	M	EB	1431.62		CP-19	OE	F	MO	2108.91
CP-2	5ht2a rnai	M	EB	1671.52		CP-20	OE	F	MO	1770.11
CP-3	5ht2a rnai	M	EB	1852.46		CP-21	OE	F	MO	2490.51
CP-4	5ht2a rnai	M	EB	2028		CP-22	OE	F	MO	2339.59
CP-5	5ht2a rnai	M	EB	2568		CP-1	OE	M	EB	0
CP-6	5ht2a rnai	F	EB	2760		CP-2	OE	M	EB	0
CP-7	5ht2a rnai	F	EB	2409.79		CP-3	OE	M	EB	0
CP-8	5ht2a rnai	F	EB	2065.54		CP-4	OE	M	EB	0
CP-9	5ht2a rnai	F	EB	2065.3		CP-5	OE	M	EB	0
CP-10	5ht2a rnai	F	EB	1986.46		CP-6	OE	M	EB	0
						CP-7	OE	M	EB	205.231
						CP-8	OE	M	EB	255.036
						CP-9	OE	M	EB	108.3
						CP-10	OE	M	EB	55.3
						CP-11	OE	M	EB	0
						CP-12	OE	F	EB	0
						CP-13	OE	F	EB	0
						CP-14	OE	F	EB	0
						CP-15	OE	F	EB	0
						CP-16	OE	F	EB	178.326
						CP-17	OE	F	EB	266.354
						CP-18	OE	F	EB	301.028
						CP-19	OE	F	EB	0
						CP-20	OE	F	EB	0
						CP-21	OE	F	EB	0
						CP-22	OE	F	EB	244.156
	RNAi Data

## Sheet: Main Figure 5
Panel C :Left Graph									Panel C: Right Graph
Age-#	Genotype	Sex	Condition	Temperature	Innervation Volume				Age-#	Genotype	Sex	Condition	Temperature	Innervation Volume		Left Graph: 18C Tukey Multiple Comparison
CP-1	control	M	MO	18C	2273.85				CP-1	control	M	MO	28C	2242.35
CP-2	control	M	MO	18C	2105.52				CP-2	control	M	MO	28C	2487.34
CP-3	control	M	MO	18C	2289.38				CP-3	control	M	MO	28C	2418.73
CP-4	control	M	MO	18C	2242.35				CP-4	control	M	MO	28C	2823.26
CP-5	control	M	MO	18C	2487.34				CP-5	control	M	MO	28C	2564.1
CP-6	control	M	MO	18C	2418.73				CP-6	control	M	MO	28C	1944
CP-7	control	M	MO	18C	2823.26				CP-7	control	M	MO	28C	1629.38
CP-8	control	M	MO	18C	2564.1				CP-8	control	M	MO	28C	2056.37
CP-9	control	M	MO	18C	1944				CP-9	control	M	MO	28C	2014.37
CP-10	control	M	MO	18C	1629.38				CP-10	control	M	MO	28C	1999.33
CP-11	control	F	MO	18C	2514.09				CP-11	control	F	MO	28C	1985.32
CP-12	control	F	MO	18C	2069.61				CP-12	control	F	MO	28C	2635.21
CP-13	control	F	MO	18C	1558.51				CP-13	control	F	MO	28C	2041.37
CP-14	control	F	MO	18C	1880.54				CP-14	control	F	MO	28C	2222.37
CP-15	control	F	MO	18C	2375.53				CP-15	control	F	MO	28C	2036.57
CP-16	control	F	MO	18C	1907.86				CP-16	control	F	MO	28C	2001.37
CP-17	control	F	MO	18C	2076.75				CP-17	control	F	MO	28C	1556.33		Right Graph: 28C Tukey Multiple Comparison
CP-18	control	F	MO	18C	2583.37				CP-18	control	F	MO	28C	1896.32
CP-19	control	F	MO	18C	2423.21				CP-19	control	F	MO	28C	1965.21
CP-20	control	F	MO	18C	2020.47				CP-20	control	F	MO	28C	2132.37
CP-1	control	M	EB	18C	1431.62				CP-1	control	M	EB	28C	1431.62
CP-2	control	M	EB	18C	1671.52				CP-2	control	M	EB	28C	1671.52
CP-3	control	M	EB	18C	1852.46				CP-3	control	M	EB	28C	1852.46
CP-4	control	M	EB	18C	2028				CP-4	control	M	EB	28C	1028.36
CP-5	control	M	EB	18C	2568				CP-5	control	M	EB	28C	2568
CP-6	control	M	EB	18C	2760				CP-6	control	M	EB	28C	1985.37
CP-7	control	M	EB	18C	2409.79				CP-7	control	M	EB	28C	2409.79
CP-8	control	M	EB	18C	2065.54				CP-8	control	M	EB	28C	2658.32
CP-9	control	M	EB	18C	2065.3				CP-9	control	M	EB	28C	2065.3
CP-10	control	M	EB	18C	1986.46				CP-10	control	M	EB	28C	1986.46
CP-11	control	F	EB	18C	1685.21				CP-11	control	F	EB	28C	3215.65
CP-12	control	F	EB	18C	1986.33				CP-12	control	F	EB	28C	1986.33
CP-13	control	F	EB	18C	1987.37				CP-13	control	F	EB	28C	1987.37
CP-14	control	F	EB	18C	2005.33				CP-14	control	F	EB	28C	2005.33
CP-15	control	F	EB	18C	2055.37				CP-15	control	F	EB	28C	2020.35
CP-16	control	F	EB	18C	1963.21				CP-16	control	F	EB	28C	1963.21
CP-17	control	F	EB	18C	2020.37				CP-17	control	F	EB	28C	2020.37
CP-18	control	F	EB	18C	1985.37				CP-18	control	F	EB	28C	1985.37
CP-19	control	F	EB	18C	1755.32				CP-19	control	F	EB	28C	1755.32
CP-20	control	F	EB	18C	1865.32				CP-20	control	F	EB	28C	1865.32
CP-1	OE	M	MO	18C	2273.85				CP-1	OE	M	MO	28C	2273.85
CP-2	OE	M	MO	18C	2105.52				CP-2	OE	M	MO	28C	2105.52
CP-3	OE	M	MO	18C	2289.38				CP-3	OE	M	MO	28C	2289.38
CP-4	OE	M	MO	18C	2242.35				CP-4	OE	M	MO	28C	2242.35
CP-5	OE	M	MO	18C	2487.34				CP-5	OE	M	MO	28C	2487.34
CP-6	OE	M	MO	18C	2418.73				CP-6	OE	M	MO	28C	2418.73
CP-7	OE	M	MO	18C	2823.26				CP-7	OE	M	MO	28C	2823.26
CP-8	OE	M	MO	18C	2564.1				CP-8	OE	M	MO	28C	2564.1
CP-9	OE	M	MO	18C	1944				CP-9	OE	M	MO	28C	1944
CP-10	OE	M	MO	18C	1629.38				CP-10	OE	M	MO	28C	1629.38
CP-11	OE	F	MO	18C	2056.37				CP-11	OE	F	MO	28C	2514.09
CP-12	OE	F	MO	18C	2014.37				CP-12	OE	F	MO	28C	2069.61
CP-13	OE	F	MO	18C	1999.33				CP-13	OE	F	MO	28C	1558.51
CP-14	OE	F	MO	18C	1985.32				CP-14	OE	F	MO	28C	1880.54
CP-15	OE	F	MO	18C	2635.21				CP-15	OE	F	MO	28C	2375.53
CP-16	OE	F	MO	18C	2041.37				CP-16	OE	F	MO	28C	1907.86
CP-17	OE	F	MO	18C	2222.37				CP-17	OE	F	MO	28C	2076.75
CP-18	OE	F	MO	18C	2036.57				CP-18	OE	F	MO	28C	2583.37
CP-19	OE	F	MO	18C	2001.37				CP-19	OE	F	MO	28C	2423.21
CP-20	OE	F	MO	18C	1556.33				CP-20	OE	F	MO	28C	2020.47
CP-1	OE	M	EB	18C	1431.62				CP-1	OE	M	EB	28C	319.111
CP-2	OE	M	EB	18C	1671.52				CP-2	OE	M	EB	28C	370.598
CP-3	OE	M	EB	18C	1852.46				CP-3	OE	M	EB	28C	1861.86
CP-4	OE	M	EB	18C	2028				CP-4	OE	M	EB	28C	2082.64
CP-5	OE	M	EB	18C	2568				CP-5	OE	M	EB	28C	0
CP-6	OE	M	EB	18C	2760				CP-6	OE	M	EB	28C	0
CP-7	OE	M	EB	18C	2409.79				CP-7	OE	M	EB	28C	0
CP-8	OE	M	EB	18C	2065.54				CP-8	OE	M	EB	28C	0
CP-9	OE	M	EB	18C	2065.3				CP-9	OE	M	EB	28C	0
CP-10	OE	M	EB	18C	1986.46				CP-10	OE	M	EB	28C	0
CP-11	OE	F	EB	18C	1956.32				CP-11	OE	F	EB	28C	0
CP-12	OE	F	EB	18C	1895.33				CP-12	OE	F	EB	28C	0
CP-13	OE	F	EB	18C	2005.37				CP-13	OE	F	EB	28C	0
CP-14	OE	F	EB	18C	1999.22				CP-14	OE	F	EB	28C	0
CP-15	OE	F	EB	18C	2020.01				CP-15	OE	F	EB	28C	1215.99
CP-16	OE	F	EB	18C	1775.37				CP-16	OE	F	EB	28C	769.32
CP-17	OE	F	EB	18C	2860.32				CP-17	OE	F	EB	28C	0
CP-18	OE	F	EB	18C	2147.37				CP-18	OE	F	EB	28C	0
CP-19	OE	F	EB	18C	1995.37				CP-19	OE	F	EB	28C	563.214
CP-20	OE	F	EB	18C	2105.32				CP-20	OE	F	EB	28C	305.123

## Sheet: Supplementary Figure 1
Panel B							Panel D				Panel E
Left Graph			Right Graph
Animal	Condition	5HT Fluorescence Intensity		Animal	Condition	Innervation Volume	Animal	Condition	5HT Fluorescence Intensity	N-Cadherin Fluorescence Intensity	Condition	5HT Fluorescence Intensity	N-Cadherin Fluorescence Intensity
CP	MO	81.468		CP	MO	2843.76	CP	MO	41.359	32.326	MO	48.732	33.661
CP	MO	73.001		CP	MO	4576.82	CP	MO	89.823	27.03	MO	40.726	23.019
CP	MO	89.796		CP	MO	1962.72	CP	MO	67.79	27.838	MO	71.628	79.295
CP	MO	49.639		CP	MO	1655.31	CP	MO	85.48	21.532	MO	54.622	43.576
CP	MO	57.84		CP	MO	2525.87	CP	MO	81.167	40.695	MO	85.192	44.291
CP	MO	55.839		CP	MO	2827.5	CP	MO	88.436	41.6	MO	78.111	43.244
CP	MO	73.971		CP	MO	1948.96	CP	MO	44.55	35.336	MO	76.328	55.248
CP	MO	98.35		CP	MO	2594.77	CP	MO	47.125	30.474	MO	67.344	43.417
CP	MO	46.345		CP	MO	2073.95	CP	MO	65.36	38.053	MO	61.749	33.005
CP	MO	54.615		CP	MO	3409.2	CP	MO	56.428	25.742	MO	72.44	49.01
CP	MO	88.456		CP	MO	2012.71	CP	EB	36.736	20.533	EB	40.761	24.588
CP	MO	116.068		CP	MO	2660	CP	EB	63.108	37.928	EB	44.238	28.92
CP	EB	118.171		CP	EB	457.298	CP	EB	81.55	42.209	EB	55.115	26.147
CP	EB	95.357		CP	EB	624.921	CP	EB	75.218	28.617	EB	50.302	36.346
CP	EB	194.94		CP	EB	669.864	CP	EB	71.586	46.852	EB	56.762	25.224
CP	EB	185.499		CP	EB	741.215	CP	EB	43.788	30.455	EB	50.467	35.623
CP	EB	75.396		CP	EB	418.2	CP	EB	84.158	44.325	EB	85.544	35.31
CP	EB	65.026		CP	EB	464.55	CP	EB	71.598	39.572	EB	50.018	24.479
CP	EB	157.12		CP	EB	770.028	CP	EB	57.844	37.722	EB	80.332	25.169
CP	EB	182.716		CP	EB	892.647	CP	EB	45.1	32.165	EB	37.73	28.167
CP	EB	212.24		CP	EB	1509.97
CP	EB	214.065		CP	EB	1302.96	Prism Analysis
CP	EB	232.357		CP	EB	724.71	Two-way ANOVA	Ordinary					Prism Analysis
CP	EB	230.16		CP	EB	935.098	Alpha	0.05
CP	EB	481.47		CP	EB	928.128							Table Analyzed	Optic Lobes
CP	EB	398.492		CP	EB	1050.05	Source of Variation	% of total variation	P value	P value summary	Significant?
CP	EB	289.537		CP	EB	604.179	Interaction	0.8967	0.38	ns	No		Two-way ANOVA	Ordinary
CP	EB	198.366		CP	EB	792.97	Row Factor	0.001304	0.9732	ns	No		Alpha	0.05
CP	EB	460.264		CP	EB	858.312	Column Factor	58.24	<0.0001	****	Yes
CP	EB	414.609		CP	EB	821.94							Source of Variation	% of total variation	P value	P value summary	Significant?
CP	EB	396.716		CP	EB	1099.45	ANOVA table	SS	DF	MS	F (DFn, DFd)	P value	Interaction	0.4988	0.5373	ns	No
CP	EB	277.603		CP	EB	1081.06	Interaction	146.6	1	146.6	F (1, 36) = 0.7901	P=0.3800	Row Factor	12.7	0.0033	**	Yes
							Row Factor	0.2132	1	0.2132	F (1, 36) = 0.001149	P=0.9732	Column Factor	40.52	<0.0001	****	Yes
Prism Statistics							Column Factor	9523	1	9523	F (1, 36) = 51.32	P<0.0001
Table Analyzed	Orco 5HT	Table Analyzed	Orco Innervation Volume				Residual	6681	36	185.6			ANOVA table	SS	DF	MS	F (DFn, DFd)	P value
													Interaction	68.09	1	68.09	F (1, 36) = 0.3880	P=0.5373
Column B	EB	Column B	EB				Difference between column means						Row Factor	1734	1	1734	F (1, 36) = 9.883	P=0.0033
vs.	vs.	vs.	vs.				Mean of 5HT	64.91					Column Factor	5532	1	5532	F (1, 36) = 31.52	P<0.0001
Column A	oil	Column A	oil				Mean of CadN	34.05					Residual	6318	36	175.5
							Difference between means	30.86
Unpaired t test		Unpaired t test					SE of difference	4.308					Difference between column means
P value	<0.0001	P value	<0.0001				95% CI of difference	22.12 to 39.60					Mean of 5HT	60.41
P value summary	****	P value summary	****										Mean of CadN	36.89
Significantly different (P < 0.05)?	Yes	Significantly different (P < 0.05)?	Yes				Difference between row means						Difference between means	23.52
One- or two-tailed P value?	Two-tailed	One- or two-tailed P value?	Two-tailed				Mean of oil	49.41					SE of difference	4.189
t, df	t=4.603, df=30	t, df	t=9.019, df=30				Mean of EB	49.55					95% CI of difference	15.02 to 32.02
							Difference between means	-0.146
How big is the difference?		How big is the difference?					SE of difference	4.308					Difference between row means
Mean of column A	73.78	Mean of column A	2591				95% CI of difference	-8.883 to 8.591					Mean of oil	55.23
Mean of column B	244	Mean of column B	837.4										Mean of EB	42.06
Difference between means (B - A) ± SEM	170.2 ± 36.98	Difference between means (B - A) ± SEM	-1754 ± 194.4				Interaction CI						Difference between means	13.17
95% confidence interval	94.70 to 245.7	95% confidence interval	-2151 to -1357				Mean diff, A1 - B1	34.69					SE of difference	4.189
R squared (eta squared)	0.4139	R squared (eta squared)	0.7306				Mean diff, A2 - B2	27.03					95% CI of difference	4.674 to 21.67
							(A1 -B1) - (A2 - B2)	7.658
F test to compare variances		F test to compare variances					95% CI of difference	-9.815 to 25.13					Interaction CI
F, DFn, Dfd	33.66, 19, 11	F, DFn, Dfd	8.205, 11, 19				(B1 - A1) - (B2 - A2)	-7.658					Mean diff, A1 - B1	20.91
P value	<0.0001	P value	<0.0001				95% CI of difference	-25.13 to 9.815					Mean diff, A2 - B2	26.13
P value summary	****	P value summary	****										(A1 -B1) - (A2 - B2)	-5.219
Significantly different (P < 0.05)?	Yes	Significantly different (P < 0.05)?	Yes				Data summary						95% CI of difference	-22.21 to 11.77
							Number of columns (Column Factor)	2					(B1 - A1) - (B2 - A2)	5.219
Data analyzed		Data analyzed					Number of rows (Row Factor)	2					95% CI of difference	-11.77 to 22.21
Sample size, column A	12	Sample size, column A	12				Number of values	40
Sample size, column B	20	Sample size, column B	20										Data summary
													Number of columns (Column Factor)	2
													Number of rows (Row Factor)	2
													Number of values	40

## Sheet: Supplementary Figure 2
Panel D									Panel E
Condition	PCC	Unpaired t test							Condition	PCC		Unpaired t test
MO	0.482	P value	8.74685e-08						MO	0.38		P value	0.0017
MO	0.529	P value summary	****						MO	0.448		P value summary	**
MO	0.508	Significantly different (P < 0.05)?	Yes						MO	0.43		Significantly different (P < 0.05)?	Yes
MO	0.55	One- or two-tailed P value?	Two-tailed						MO	0.394		One- or two-tailed P value?	Two-tailed
MO	0.508	t, df	t=8.591, df=18						MO	0.421		t, df	t=3.500, df=26
MO	0.439								MO	0.365
MO	0.484	How big is the difference?							MO	0.421		How big is the difference?
MO	0.511	Mean of column A	0.5029						MO	0.38		Mean of column A	0.4231
MO	0.516	Mean of column B	0.6175						MO	0.548		Mean of column B	0.5276
MO	0.502	Difference between means (B - A) ± SEM	0.1146 ± 0.01334						MO	0.509		Difference between means (B - A) ± SEM	0.1045 ± 0.02986
EB	0.656	95% confidence interval	0.08658 to 0.1426						MO	0.454		95% confidence interval	0.04312 to 0.1659
EB	0.654	R squared (eta squared)	0.8039						MO	0.525		R squared (eta squared)	0.3202
EB	0.596								MO	0.32
EB	0.589	F test to compare variances							MO	0.328		F test to compare variances
EB	0.609	F, DFn, Dfd	1.015, 9, 9						EB	0.516		F, DFn, Dfd	1.592, 13, 13
EB	0.588	P value	0.982496						EB	0.48		P value	0.413
EB	0.643	P value summary	ns						EB	0.394		P value summary	ns
EB	0.651	Significantly different (P < 0.05)?	No						EB	0.387		Significantly different (P < 0.05)?	No
EB	0.588								EB	0.619
EB	0.601	Data analyzed							EB	0.617		Data analyzed
		Sample size, column A	10						EB	0.487		Sample size, column A	14
		Sample size, column B	10						EB	0.612		Sample size, column B	14
									EB	0.536
									EB	0.484
									EB	0.45
									EB	0.521
									EB	0.658
									EB	0.625

## Sheet: Supplementary Figure 3
		Panel D	Panel E			Panel D- Prism Statistics						Panel E- Prism Statistics						Number of families	1
Animal	Genotype	AL FI	CSDn FI	Background FI		Table Analyzed	AL FI					Table Analyzed	CSDn FI					Number of comparisons per family	3
CP-1	repo-RNAi	16.01	246.457	11.645		Data sets analyzed	A-C					Data sets analyzed	A-C					Alpha	0.05
CP-1	repo-RNAi	16.966	193.502
CP-2	repo-RNAi	26.348	192.203	6.021		ANOVA summary						ANOVA summary						Tukey's multiple comparisons test	Mean Diff.	95.00% CI of diff.	Below threshold?	Summary	Adjusted P Value
CP-2	repo-RNAi	26.341	200.127			F	169					F	244.3					repo-Gal4> Trhn RNAi vs. elav-Gal4>Trhn RNAi	200	175.1 to 224.9	Yes	****	<0.0001	A-B
CP-3	repo-RNAi	14.13	211.286	16.377		P value	<0.0001					P value	<0.0001					repo-Gal4> Trhn RNAi vs. control	16.27	-8.643 to 41.19	No	ns	0.255	A-C
CP-3	repo-RNAi	15.868	216.524			P value summary	****					P value summary	****					elav-Gal4>Trhn RNAi vs. control	-183.7	-208.6 to -158.8	Yes	****	<0.0001	B-C
CP-4	repo-RNAi	23.715	227.201	5.557		Significant diff. among means (P < 0.05)?	Yes					Significant diff. among means (P < 0.05)?	Yes
CP-4	repo-RNAi	27.329	193.757			R squared	0.926					R squared	0.9476					Test details	Mean 1	Mean 2	Mean Diff.	SE of diff.	n1	n2	q	DF
CP-5	repo-RNAi	27.1993	279.306	6.0147														repo-Gal4> Trhn RNAi vs. elav-Gal4>Trhn RNAi	221	20.98	200	10.05	10	10	28.14	27
CP-5	repo-RNAi	23.1333	249.354			Brown-Forsythe test						Brown-Forsythe test						repo-Gal4> Trhn RNAi vs. control	221	204.7	16.27	10.05	10	10	2.29	27
CP-1	elav-RNAi	62.696	23.557	11.443		F (DFn, DFd)	3.709 (2, 27)					F (DFn, DFd)	4.546 (2, 27)					elav-Gal4>Trhn RNAi vs. control	20.98	204.7	-183.7	10.05	10	10	25.85	27
CP-1	elav-RNAi	68.969	22.785			P value	0.0377					P value	0.0199
CP-2	elav-RNAi	73.362	22.448	9.589		P value summary	*					P value summary	*
CP-2	elav-RNAi	64.03	22.067			Are SDs significantly different (P < 0.05)?	Yes					Are SDs significantly different (P < 0.05)?	Yes
CP-3	elav-RNAi	64.546	21.583	12.713
CP-3	elav-RNAi	56.608	18.945			Bartlett's test						Bartlett's test
CP-4	elav-RNAi	66.73	19.08	13.387		Bartlett's statistic (corrected)	30.15					Bartlett's statistic (corrected)	35.79
CP-4	elav-RNAi	77.194	18.306			P value	<0.0001					P value	<0.0001
CP-5	elav-RNAi	60.129	21.741	11.243		P value summary	****					P value summary	****
CP-5	elav-RNAi	80.674	19.303			Are SDs significantly different (P < 0.05)?	Yes					Are SDs significantly different (P < 0.05)?	Yes
CP-1	RNAi-control	102.978	243.19	11.986
CP-1	RNAi-control	189.403	193.188			ANOVA table	SS	DF	MS	F (DFn, DFd)	P value	ANOVA table	SS	DF	MS	F (DFn, DFd)	P value
CP-2	RNAi-control	178.17	255.536	10.562		Treatment (between columns)	132985	2	66492	F (2, 27) = 169.0	P<0.0001	Treatment (between columns)	246710	2	123355	F (2, 27) = 244.3	P<0.0001
CP-2	RNAi-control	190.116	192.332			Residual (within columns)	10626	27	393.6			Residual (within columns)	13633	27	504.9
CP-3	RNAi-control	223.578	178.94	9.324		Total	143611	29				Total	260342	29
CP-3	RNAi-control	183.96	194.43
CP-4	RNAi-control	159.808	210.224	12.537		Data summary						Data summary
CP-4	RNAi-control	176.697	194.586			Number of treatments (columns)	3					Number of treatments (columns)	3
CP-5	RNAi-control	217.248	203.93	8.653		Number of values (total)	30					Number of values (total)	30
CP-5	RNAi-control	179.582	180.631
						Number of families	1
						Number of comparisons per family	3
						Alpha	0.05
						Tukey's multiple comparisons test	Mean Diff.	95.00% CI of diff.	Below threshold?	Summary	Adjusted P Value
						repo-Gal4> vs. elav- Trhn RNAi	-45.79	-67.79 to -23.79	Yes	****	<0.0001	A-B
						repo-Gal4> Trhn RNAi vs. control	-158.5	-180.4 to -136.5	Yes	****	<0.0001	A-C
						elav- Trhn RNAi vs. control	-112.7	-134.7 to -90.66	Yes	****	<0.0001	B-C
						Test details	Mean 1	Mean 2	Mean Diff.	SE of diff.	n1	n2	q	DF
						repo-Gal4> Trhn RNAi vs. elav- Trhn RNAi	21.7	67.49	-45.79	8.872	10	10	7.299	27
						repo-Gal4> Trhn RNAi vs. control	21.7	180.2	-158.5	8.872	10	10	25.26	27
						elav- Trhn RNAi vs. control	67.49	180.2	-112.7	8.872	10	10	17.96	27

## Sheet: Supplemenary Figure 4
Panel B
Animal	Genotype	Condition	Innervation Volume		Prism Analysis
CP	control	MO	3518.3		Table Analyzed	5HT2A RNAi ELAV
CP	control	MO	3560.2
CP	control	MO	3936.78		Two-way ANOVA	Ordinary
CP	control	MO	3560.2		Alpha	0.05
CP	control	MO	3099.77
CP	control	MO	3493.52		Source of Variation	% of total variation	P value	P value summary	Significant?
CP	control	MO	2429.22		Interaction	1.507	0.0048	**	Yes
CP	control	MO	2603.81		Row Factor	91.06	<0.0001	****	Yes
CP	control	MO	3691.76		Column Factor	0.3687	0.1481	ns	No
CP	control	MO	3475.58
CP	control	MO	3097.74		ANOVA table	SS (Type III)	DF	MS	F (DFn, DFd)	P value
CP	control	MO	2724.77		Interaction	1446038	1	1446038	F (1, 42) = 8.869	P=0.0048
CP	control	EB	637.222		Row Factor	87404102	1	87404102	F (1, 42) = 536.1	P<0.0001
CP	control	EB	503.303		Column Factor	353947	1	353947	F (1, 42) = 2.171	P=0.1481
CP	control	EB	1054.11		Residual	6847755	42	163042
CP	control	EB	677.306
CP	control	EB	1137.28		Difference between column means
CP	control	EB	768.369		Predicted (LS) mean of control	2061
CP	control	EB	748.588		Predicted (LS) mean of elav >5HT2A RNAi	2237
CP	control	EB	895.257		Difference between predicted means	-176
CP	control	EB	953.667		SE of difference	119.4
CP	control	EB	951.966		95% CI of difference	-417.0 to 65.06
CP	control	EB	1076.06
CP	control	EB	871.312		Difference between row means
CP	elav-RNAi	MO	4473.14		Predicted (LS) mean of Oil	3532
CP	elav-RNAi	MO	5018.46		Predicted (LS) mean of EB	766.3
CP	elav-RNAi	MO	3903.35		Difference between predicted means	2765
CP	elav-RNAi	MO	3158.51		SE of difference	119.4
CP	elav-RNAi	MO	3466.67		95% CI of difference	2524 to 3007
CP	elav-RNAi	MO	4485.72
CP	elav-RNAi	MO	3474.29		Interaction CI
CP	elav-RNAi	MO	3594.81		Mean diff, A1 - B1	-531.7
CP	elav-RNAi	MO	3633		Mean diff, A2 - B2	179.7
CP	elav-RNAi	MO	2965.03		(A1 -B1) - (A2 - B2)	-711.4
CP	elav-RNAi	MO	3723.09		95% CI of difference	-1193 to -229.3
CP	elav-RNAi	MO	3675.87		(B1 - A1) - (B2 - A2)	711.4
CP	elav-RNAi	EB	594.741		95% CI of difference	229.3 to 1193
CP	elav-RNAi	EB	658.749
CP	elav-RNAi	EB	570.803		Data summary
CP	elav-RNAi	EB	709.83		Number of columns (Column Factor)	2
CP	elav-RNAi	EB	946.39		Number of rows (Row Factor)	2
CP	elav-RNAi	EB	583.176		Number of values	46
CP	elav-RNAi	EB	676.913
CP	elav-RNAi	EB	498.812
CP	elav-RNAi	EB	799.704
CP	elav-RNAi	EB	725.664

## Sheet: Supplementary Figure 5
Panel B
Animal	Condition	5-HT2A FI		Prism Statistics
CP	MO	49.219
CP	MO	44.159		Table Analyzed	Supp. Figure 5 Age Difference
CP	MO	59.158
CP	MO	61.7		Two-way ANOVA	Ordinary
CP	MO	53.082		Alpha	0.05
CP	MO	52.379
CP	MO	71.244		Source of Variation	% of total variation	P value	P value summary	Significant?
CP	MO	53.38		Interaction	21.5	6.36184e-07	****	Yes
CP	MO	80		Row Factor	4.035	0.0143753	*	Yes
CP	MO	69.826		Column Factor	47.9	6.3733e-11	****	Yes
CP	MO	88.119
CP	MO	84.668		ANOVA table	SS (Type III)	DF	MS	F (DFn, DFd)	P value
CP	EB	84.761		Interaction	5158	1	5158	F (1, 40) = 34.91	P=0.000000636183500
CP	EB	79.362		Row Factor	967.8	1	967.8	F (1, 40) = 6.550	P=0.014375340577640
CP	EB	104.248		Column Factor	11489	1	11489	F (1, 40) = 77.76	P=0.000000000063733
CP	EB	80.664		Residual	5910	40	147.8
CP	EB	94.952
CP	EB	101.956		Difference between column means
CP	EB	87.453		Predicted (LS) mean of Critical Period	79.49
CP	EB	85.676		Predicted (LS) mean of Adults	47.04
CP	EB	96.067		Difference between predicted means	32.45
CP	EB	99.809		SE of difference	3.68
CP	EB	97.902		95% CI of difference	25.01 to 39.89
CP	EB	128.03
AD	MO	48.525		Difference between row means
AD	MO	49.198		Predicted (LS) mean of Oil	58.56
AD	MO	54.193		Predicted (LS) mean of EB	67.98
AD	MO	68.377		Difference between predicted means	-9.419
AD	MO	38.896		SE of difference	3.68
AD	MO	49.693		95% CI of difference	-16.86 to -1.981
AD	MO	57.786
AD	MO	55.161		Interaction CI
AD	MO	56.13		Mean diff, A1 - B1	10.71
AD	MO	54.06		Mean diff, A2 - B2	54.2
AD	EB	31.105		(A1 -B1) - (A2 - B2)	-43.49
AD	EB	42.156		95% CI of difference	-58.36 to -28.61
AD	EB	43.813		(B1 - A1) - (B2 - A2)	43.49
AD	EB	47.2032		95% CI of difference	28.61 to 58.36
AD	EB	36.729
AD	EB	54.445		Data summary
AD	EB	42.838		Number of columns (Column Factor)	2
AD	EB	57.664		Number of rows (Row Factor)	2
AD	EB	23.02		Number of values	44
AD	EB	29.798
Compare cell means regardless of rows and columns
Number of families	1
Number of comparisons per family	6
Alpha	0.05
Tukey's multiple comparisons test	Predicted (LS) mean diff.	95.00% CI of diff.	Below threshold?	Summary	Adjusted P Value
Oil:Critical Period vs. Oil:Adults	10.71	-3.241 to 24.66	No	ns	0.184621
Oil:Critical Period vs. EB :Critical Period	-31.16	-44.46 to -17.86	Yes	****	1.12229e-06
Oil:Critical Period vs. EB :Adults	23.03	9.084 to 36.98	Yes	***	0.000406423
Oil:Adults vs. EB :Critical Period	-41.87	-55.82 to -27.92	Yes	****	4.07877e-09
Oil:Adults vs. EB :Adults	12.32	-2.246 to 26.90	No	ns	0.123032
EB :Critical Period vs. EB :Adults	54.2	40.25 to 68.15	Yes	****	4.039e-12
Test details	Predicted (LS) mean 1	Predicted (LS) mean 2	Predicted (LS) mean diff.	SE of diff.	N1	N2	q	DF
Oil:Critical Period vs. Oil:Adults	63.91	53.2	10.71	5.205	12	10	2.91	40
Oil:Critical Period vs. EB :Critical Period	63.91	95.07	-31.16	4.962	12	12	8.881	40
Oil:Critical Period vs. EB :Adults	63.91	40.88	23.03	5.205	12	10	6.259	40
Oil:Adults vs. EB :Critical Period	53.2	95.07	-41.87	5.205	10	12	11.38	40
Oil:Adults vs. EB :Adults	53.2	40.88	12.32	5.436	10	10	3.206	40
EB :Critical Period vs. EB :Adults	95.07	40.88	54.2	5.205	12	10	14.73	40

## Sheet: Supplementary Figure 6
Panel B
Animal	Genotype	Condition	5-HT2A FI		Prism Statistics
CP	repo-control	MO	607.065
CP	repo-control	MO	478.652		Table Analyzed	Experiment #2
CP	repo-control	MO	794.937
CP	repo-control	MO	679.222		Two-way ANOVA	Ordinary
CP	repo-control	MO	481.925		Alpha	0.05
CP	repo-control	MO	480.471
CP	repo-control	MO	314.985		Source of Variation	% of total variation	P value	P value summary	Significant?
CP	repo-control	MO	249.119		Interaction	3.268	0.0001	***	Yes
CP	repo-control	MO	158.505		Row Factor	1.973	0.0001	***	Yes
CP	repo-control	MO	176.496		Column Factor	83.52	<0.0001	****	Yes
CP	repo-control	EB	752.162
CP	repo-control	EB	829.941		ANOVA table	SS (Type III)	DF	MS	F (DFn, DFd)	P value
CP	repo-control	EB	1064.48		Interaction	371522	4	92880	F (4, 91) = 6.595	P=0.0001
CP	repo-control	EB	855.583		Row Factor	224279	1	224279	F (1, 91) = 15.93	P=0.0001
CP	repo-control	EB	1121.26		Column Factor	9493165	4	2373291	F (4, 91) = 168.5	P<0.0001
CP	repo-control	EB	836.137		Residual	1281537	91	14083
CP	repo-control	EB	1203.49
CP	repo-control	EB	783.852		Difference between row means
CP	repo-control	EB	729.213		Predicted (LS) mean of oil	396.9
CP	repo-control	EB	878.301		Predicted (LS) mean of EB	491.2
CP	elav-control	MO	469.363		Difference between predicted means	-94.28
CP	elav-control	MO	265.26		SE of difference	23.63
CP	elav-control	MO	251.191		95% CI of difference	-141.2 to -47.35
CP	elav-control	MO	318.645
CP	elav-control	MO	387.413		Data summary
CP	elav-control	MO	869.349		Number of columns (Column Factor)	5
CP	elav-control	MO	605.327		Number of rows (Row Factor)	2
CP	elav-control	MO	424.225		Number of values	101
CP	elav-control	MO	564.358
CP	elav-control	MO	609.324
CP	elav-control	EB	668.354		Compare cell means regardless of rows and columns
CP	elav-control	EB	705.321
CP	elav-control	EB	602.324		Number of families	1
CP	elav-control	EB	555.843		Number of comparisons per family	45
CP	elav-control	EB	605.321		Alpha	0.05
CP	elav-control	EB	548.218
CP	elav-control	EB	888.324		Tukey's multiple comparisons test	Predicted (LS) mean diff.	95.00% CI of diff.	Below threshold?	Summary	Adjusted P Value
CP	elav-control	EB	704.697
CP	elav-control	EB	569.365		oil :repo GAL4 control vs. oil :RNAi control	128.3	-39.84 to 296.5	No	ns	0.2959
CP	elav-control	EB	801.358		oil :repo GAL4 control vs. oil :5HT2A RNAi-repo	503.7	335.5 to 671.9	Yes	****	<0.0001
CP	5HT2a RNAi-repo	MO	210.975		oil :repo GAL4 control vs. oil :5HT2A RNAi-elav	523.9	355.7 to 692.1	Yes	****	<0.0001
CP	5HT2a RNAi-repo	MO	211.049		oil :repo GAL4 control vs. oil :5HT2A OE-repo	-116.4	-284.6 to 51.81	No	ns	0.435
CP	5HT2a RNAi-repo	MO	62.123		oil :repo GAL4 control vs. EB :repo GAL4 control	-6.07	-174.3 to 162.1	No	ns	>0.9999
CP	5HT2a RNAi-repo	MO	42.961		oil :repo GAL4 control vs. EB :RNAi control	-60.13	-228.3 to 108.1	No	ns	0.9765
CP	5HT2a RNAi-repo	MO	116.787		oil :repo GAL4 control vs. EB :5HT2A RNAi-repo	498.8	330.6 to 667.0	Yes	****	<0.0001
CP	5HT2a RNAi-repo	MO	186.653		oil :repo GAL4 control vs. EB :5HT2A RNAi-elav	539.3	371.1 to 707.4	Yes	****	<0.0001
CP	5HT2a RNAi-repo	MO	22.433		oil :repo GAL4 control vs. EB :5HT2A OE-repo	-403.7	-571.9 to -235.5	Yes	****	<0.0001
CP	5HT2a RNAi-repo	MO	8.364		oil :RNAi control vs. oil :5HT2A RNAi-repo	375.3	203.2 to 547.5	Yes	****	<0.0001
CP	5HT2a RNAi-repo	MO	95.364		oil :RNAi control vs. oil :5HT2A RNAi-elav	395.6	223.4 to 567.7	Yes	****	<0.0001
CP	5HT2a RNAi-repo	MO	54.328		oil :RNAi control vs. oil :5HT2A OE-repo	-244.7	-416.9 to -72.58	Yes	***	0.0005
CP	5HT2a RNAi-repo	EB	101.226		oil :RNAi control vs. EB :repo GAL4 control	-134.4	-306.6 to 37.73	No	ns	0.2657
CP	5HT2a RNAi-repo	EB	80.321		oil :RNAi control vs. EB :RNAi control	-188.5	-360.6 to -16.33	Yes	*	0.0205
CP	5HT2a RNAi-repo	EB	98.325		oil :RNAi control vs. EB :5HT2A RNAi-repo	370.5	198.3 to 542.6	Yes	****	<0.0001
CP	5HT2a RNAi-repo	EB	103.254		oil :RNAi control vs. EB :5HT2A RNAi-elav	410.9	238.8 to 583.1	Yes	****	<0.0001
CP	5HT2a RNAi-repo	EB	45.369		oil :RNAi control vs. EB :5HT2A OE-repo	-532.1	-704.2 to -359.9	Yes	****	<0.0001
CP	5HT2a RNAi-repo	EB	155.321		oil :5HT2A RNAi-repo vs. oil :5HT2A RNAi-elav	20.23	-151.9 to 192.4	No	ns	>0.9999
CP	5HT2a RNAi-repo	EB	202.987		oil :5HT2A RNAi-repo vs. oil :5HT2A OE-repo	-620.1	-792.2 to -447.9	Yes	****	<0.0001
CP	5HT2a RNAi-repo	EB	17.321		oil :5HT2A RNAi-repo vs. EB :repo GAL4 control	-509.8	-681.9 to -337.6	Yes	****	<0.0001
CP	5HT2a RNAi-repo	EB	211.365		oil :5HT2A RNAi-repo vs. EB :RNAi control	-563.8	-735.9 to -391.7	Yes	****	<0.0001
CP	5HT2a RNAi-repo	EB	44.368		oil :5HT2A RNAi-repo vs. EB :5HT2A RNAi-repo	-4.882	-177.0 to 167.3	No	ns	>0.9999
CP	5ht2a RNAi-elav	MO	84.365		oil :5HT2A RNAi-repo vs. EB :5HT2A RNAi-elav	35.58	-136.6 to 207.7	No	ns	0.9996
CP	5ht2a RNAi-elav	MO	102.658		oil :5HT2A RNAi-repo vs. EB :5HT2A OE-repo	-907.4	-1080 to -735.3	Yes	****	<0.0001
CP	5ht2a RNAi-elav	MO	255.369		oil :5HT2A RNAi-elav vs. oil :5HT2A OE-repo	-640.3	-812.4 to -468.2	Yes	****	<0.0001
CP	5ht2a RNAi-elav	MO	45.387		oil :5HT2A RNAi-elav vs. EB :repo GAL4 control	-530	-702.1 to -357.8	Yes	****	<0.0001
CP	5ht2a RNAi-elav	MO	12.398		oil :5HT2A RNAi-elav vs. EB :RNAi control	-584	-756.2 to -411.9	Yes	****	<0.0001
CP	5ht2a RNAi-elav	MO	18.324		oil :5HT2A RNAi-elav vs. EB :5HT2A RNAi-repo	-25.12	-197.3 to 147.0	No	ns	>0.9999
CP	5ht2a RNAi-elav	MO	79.158		oil :5HT2A RNAi-elav vs. EB :5HT2A RNAi-elav	15.34	-156.8 to 187.5	No	ns	>0.9999
CP	5ht2a RNAi-elav	MO	155.987		oil :5HT2A RNAi-elav vs. EB :5HT2A OE-repo	-927.6	-1100 to -755.5	Yes	****	<0.0001
CP	5ht2a RNAi-elav	MO	14.258		oil :5HT2A OE-repo vs. EB :repo GAL4 control	110.3	-61.83 to 282.4	No	ns	0.5472
CP	5ht2a RNAi-elav	MO	40.789		oil :5HT2A OE-repo vs. EB :RNAi control	56.25	-115.9 to 228.4	No	ns	0.9873
CP	5ht2a RNAi-elav	EB	12.369		oil :5HT2A OE-repo vs. EB :5HT2A RNAi-repo	615.2	443.0 to 787.3	Yes	****	<0.0001
CP	5ht2a RNAi-elav	EB	18.287		oil :5HT2A OE-repo vs. EB :5HT2A RNAi-elav	655.6	483.5 to 827.8	Yes	****	<0.0001
CP	5ht2a RNAi-elav	EB	49.348		oil :5HT2A OE-repo vs. EB :5HT2A OE-repo	-287.3	-459.5 to -115.2	Yes	****	<0.0001
CP	5ht2a RNAi-elav	EB	88.218		EB :repo GAL4 control vs. EB :RNAi control	-54.05	-226.2 to 118.1	No	ns	0.9904
CP	5ht2a RNAi-elav	EB	98.354		EB :repo GAL4 control vs. EB :5HT2A RNAi-repo	504.9	332.7 to 677.0	Yes	****	<0.0001
CP	5ht2a RNAi-elav	EB	16.368		EB :repo GAL4 control vs. EB :5HT2A RNAi-elav	545.3	373.2 to 717.5	Yes	****	<0.0001
CP	5ht2a RNAi-elav	EB	175.369		EB :repo GAL4 control vs. EB :5HT2A OE-repo	-397.7	-569.8 to -225.5	Yes	****	<0.0001
CP	5ht2a RNAi-elav	EB	109.315		EB :RNAi control vs. EB :5HT2A RNAi-repo	558.9	386.8 to 731.1	Yes	****	<0.0001
CP	5ht2a RNAi-elav	EB	72.369		EB :RNAi control vs. EB :5HT2A RNAi-elav	599.4	427.2 to 771.5	Yes	****	<0.0001
CP	5ht2a RNAi-elav	EB	15.2478		EB :RNAi control vs. EB :5HT2A OE-repo	-343.6	-515.7 to -171.5	Yes	****	<0.0001
CP	OE-5HT2A-REPO	MO	655.258		EB :5HT2A RNAi-repo vs. EB :5HT2A RNAi-elav	40.46	-131.7 to 212.6	No	ns	0.9989
CP	OE-5HT2A-REPO	MO	708.236		EB :5HT2A RNAi-repo vs. EB :5HT2A OE-repo	-902.5	-1075 to -730.4	Yes	****	<0.0001
CP	OE-5HT2A-REPO	MO	808.296		EB :5HT2A RNAi-elav vs. EB :5HT2A OE-repo	-943	-1115 to -770.8	Yes	****	<0.0001
CP	OE-5HT2A-REPO	MO	698.145
CP	OE-5HT2A-REPO	MO	741.324
CP	OE-5HT2A-REPO	MO	865.347		Test details	Predicted (LS) mean 1	Predicted (LS) mean 2	Predicted (LS) mean diff.	SE of diff.	N1	N2	q	DF
CP	OE-5HT2A-REPO	MO	775.219
CP	OE-5HT2A-REPO	MO	602.147		oil :repo GAL4 control vs. oil :RNAi control	604.8	476.4	128.3	51.85	11	10	3.5	91
CP	OE-5HT2A-REPO	MO	555.324		oil :repo GAL4 control vs. oil :5HT2A RNAi-repo	604.8	101.1	503.7	51.85	11	10	13.74	91
CP	OE-5HT2A-REPO	MO	802.314		oil :repo GAL4 control vs. oil :5HT2A RNAi-elav	604.8	80.87	523.9	51.85	11	10	14.29	91
CP	OE-5HT2A-REPO	EB	827.169		oil :repo GAL4 control vs. oil :5HT2A OE-repo	604.8	721.2	-116.4	51.85	11	10	3.174	91
CP	OE-5HT2A-REPO	EB	1099.09		oil :repo GAL4 control vs. EB :repo GAL4 control	604.8	610.9	-6.07	51.85	11	10	0.1656	91
CP	OE-5HT2A-REPO	EB	955.754		oil :repo GAL4 control vs. EB :RNAi control	604.8	664.9	-60.13	51.85	11	10	1.64	91
CP	OE-5HT2A-REPO	EB	1139.69		oil :repo GAL4 control vs. EB :5HT2A RNAi-repo	604.8	106	498.8	51.85	11	10	13.6	91
CP	OE-5HT2A-REPO	EB	856.011		oil :repo GAL4 control vs. EB :5HT2A RNAi-elav	604.8	65.52	539.3	51.85	11	10	14.71	91
CP	OE-5HT2A-REPO	EB	1010.91		oil :repo GAL4 control vs. EB :5HT2A OE-repo	604.8	1009	-403.7	51.85	11	10	11.01	91
CP	OE-5HT2A-REPO	EB	961.176		oil :RNAi control vs. oil :5HT2A RNAi-repo	476.4	101.1	375.3	53.07	10	10	10	91
CP	OE-5HT2A-REPO	EB	1025.45		oil :RNAi control vs. oil :5HT2A RNAi-elav	476.4	80.87	395.6	53.07	10	10	10.54	91
CP	OE-5HT2A-REPO	EB	1128.86		oil :RNAi control vs. oil :5HT2A OE-repo	476.4	721.2	-244.7	53.07	10	10	6.521	91
CP	OE-5HT2A-REPO	EB	1080.99		oil :RNAi control vs. EB :repo GAL4 control	476.4	610.9	-134.4	53.07	10	10	3.582	91
					oil :RNAi control vs. EB :RNAi control	476.4	664.9	-188.5	53.07	10	10	5.022	91
					oil :RNAi control vs. EB :5HT2A RNAi-repo	476.4	106	370.5	53.07	10	10	9.872	91
					oil :RNAi control vs. EB :5HT2A RNAi-elav	476.4	65.52	410.9	53.07	10	10	10.95	91
					oil :RNAi control vs. EB :5HT2A OE-repo	476.4	1009	-532.1	53.07	10	10	14.18	91
					oil :5HT2A RNAi-repo vs. oil :5HT2A RNAi-elav	101.1	80.87	20.23	53.07	10	10	0.5392	91
					oil :5HT2A RNAi-repo vs. oil :5HT2A OE-repo	101.1	721.2	-620.1	53.07	10	10	16.52	91
					oil :5HT2A RNAi-repo vs. EB :repo GAL4 control	101.1	610.9	-509.8	53.07	10	10	13.58	91
					oil :5HT2A RNAi-repo vs. EB :RNAi control	101.1	664.9	-563.8	53.07	10	10	15.02	91
					oil :5HT2A RNAi-repo vs. EB :5HT2A RNAi-repo	101.1	106	-4.882	53.07	10	10	0.1301	91
					oil :5HT2A RNAi-repo vs. EB :5HT2A RNAi-elav	101.1	65.52	35.58	53.07	10	10	0.9481	91
					oil :5HT2A RNAi-repo vs. EB :5HT2A OE-repo	101.1	1009	-907.4	53.07	10	10	24.18	91
					oil :5HT2A RNAi-elav vs. oil :5HT2A OE-repo	80.87	721.2	-640.3	53.07	10	10	17.06	91
					oil :5HT2A RNAi-elav vs. EB :repo GAL4 control	80.87	610.9	-530	53.07	10	10	14.12	91
					oil :5HT2A RNAi-elav vs. EB :RNAi control	80.87	664.9	-584	53.07	10	10	15.56	91
					oil :5HT2A RNAi-elav vs. EB :5HT2A RNAi-repo	80.87	106	-25.12	53.07	10	10	0.6693	91
					oil :5HT2A RNAi-elav vs. EB :5HT2A RNAi-elav	80.87	65.52	15.34	53.07	10	10	0.4089	91
					oil :5HT2A RNAi-elav vs. EB :5HT2A OE-repo	80.87	1009	-927.6	53.07	10	10	24.72	91
					oil :5HT2A OE-repo vs. EB :repo GAL4 control	721.2	610.9	110.3	53.07	10	10	2.939	91
					oil :5HT2A OE-repo vs. EB :RNAi control	721.2	664.9	56.25	53.07	10	10	1.499	91
					oil :5HT2A OE-repo vs. EB :5HT2A RNAi-repo	721.2	106	615.2	53.07	10	10	16.39	91
					oil :5HT2A OE-repo vs. EB :5HT2A RNAi-elav	721.2	65.52	655.6	53.07	10	10	17.47	91
					oil :5HT2A OE-repo vs. EB :5HT2A OE-repo	721.2	1009	-287.3	53.07	10	10	7.657	91
					EB :repo GAL4 control vs. EB :RNAi control	610.9	664.9	-54.05	53.07	10	10	1.44	91
					EB :repo GAL4 control vs. EB :5HT2A RNAi-repo	610.9	106	504.9	53.07	10	10	13.45	91
					EB :repo GAL4 control vs. EB :5HT2A RNAi-elav	610.9	65.52	545.3	53.07	10	10	14.53	91
					EB :repo GAL4 control vs. EB :5HT2A OE-repo	610.9	1009	-397.7	53.07	10	10	10.6	91
					EB :RNAi control vs. EB :5HT2A RNAi-repo	664.9	106	558.9	53.07	10	10	14.89	91
					EB :RNAi control vs. EB :5HT2A RNAi-elav	664.9	65.52	599.4	53.07	10	10	15.97	91
					EB :RNAi control vs. EB :5HT2A OE-repo	664.9	1009	-343.6	53.07	10	10	9.156	91
					EB :5HT2A RNAi-repo vs. EB :5HT2A RNAi-elav	106	65.52	40.46	53.07	10	10	1.078	91
					EB :5HT2A RNAi-repo vs. EB :5HT2A OE-repo	106	1009	-902.5	53.07	10	10	24.05	91
					EB :5HT2A RNAi-elav vs. EB :5HT2A OE-repo	65.52	1009	-943	53.07	10	10	25.13	91

[truncated: 2 more sheets: Supplementary Figure 7, Supplementary Figure 8]
